# Supplementary material for: PAICS/DYRK3 Multienzyme Interactions as Coregulators of Purinosome Formation and Metabolism on Radioresistance in Oral Squamous Cell Carcinoma
Source: Int J Mol Sci. 2023 Dec 11;24(24):17346. doi: 10.3390/ijms242417346 (PMC10744311; doi:10.3390/ijms242417346)
Supplement: Supplementary file 1 [file ijms-24-17346-s001.zip]

Archive with 1 entries (1 files):
- ijms-2702323-supplementary.pdf
